# Supplementary material for: Rheumatic heart disease awareness in the South West region of Cameroon: A hospital based survey in a Sub-Saharan African setting
Source: PLoS One. 2018 Sep 25;13(9):e0203864. doi: 10.1371/journal.pone.0203864 (PMC6155442; doi:10.1371/journal.pone.0203864)
Supplement: S1 RHD database — (XLSX) [file pone.0203864.s002.xlsx]

## Sheet: Sheet1
Age	Sex	Level of education	Ever had ST	Treatment_ST	Who prescribed_TX	Cause of sorethroat	Complication_ST	Can sorethroat cos HD	Tx_ST_prev_HD	Heard RHD	cause of RHD
47	2	1	1	1	3	2	1	3	3	2	1
22	1	3	1	1	3	3	2	3	3	1	2
33	2	3	1	1	3	3	1	3	3	2	2
30	2	2	2			3	2	3	1	2	2
32	2	3	1	2	1	1	2	3	3	2	2
24	2	3	1	2	2	1	2	3	3	2	2
39	1	1	1	3	1	1	2	3	3	2	2
22	1	3	1	2	1	1	1	3	1	2	2
18	2	3	1	2	1	1	1	2	2	1	2
23	2	2	1	2	1	1	1	3	1	2	2
24	2	3	1	1	2	3	1	1	1	1	2
24	2	3	1	1	3	3	2	1	1	1	2
22	2	2	2			1	2	3	2	1	2
25	2	1	1	3	1	1	2	3	1	2	2
22	2	2	1	2	1	1	2	3	3	2	2
20	2	2	1	2	1	1	2	3	3	2	2
31	1	3	1	4	2	1	2	3	1	2	2
20	1	2	1	1	2	1	2	2	1	1	2
33	2	1	1	4	3	1	2	3	3	2	2
48	2	1	1	2	2	3	2	3	3	2	2
44	1	3	1	1	3	2	1	3	3	2	2
22	2	3	1	1	3	2	1	1	1	1	1
49	2	1	1	2	1	1	2	3	3	2	2
24	2	3	1	1	1	2	1	1	1	1	1
25	2	3	1	2	1	2	1	1	1	1	1
24	2	1	1			1	2	3	3	2	2
28	2	2	1	4		1	2	3	3	2	2
28	2	1	1	4	3	1	2	3	3	2	2
70	2	2	1	3		1	2	3	3	2	2
13	2	2	1	4	2	1	2	3	3	2	2
30	2	3	2			2	2	1	1	1	2
25	2	2	1	4		1	2	3	3	2	2
42	2	1	1	2	1	1	2	3	3	2	2
25	2	3	1	4	3	1	2	3	3	2	2
28	2	3	1	1	1	1	2	3	3	2	2
21	2	2	1	1	3	1	2	3	3	2	2
23	1	1	2			1	2	3	3	3	2
28	2	3	1	2	2	1	2	3	3	1	2
23	2	3	1	1	3	2	1	1	1	1	2
18	2	2	2			1	2	3	3	2	2
20	2	2	1	2	2	1	2	3	3	2	2
20	2	2	1	2	2	1	2	2	3	2	2
22	2	2	1	4		1	1	3	1	2	2
39	2	2	1	1	2	1	2	3	2	2	2
30	2	1	1	3		1	2	3	3	2	2
26	2	1	1	4	1	1	2	3	3	2	2
26	1	3	1	1	1	2	1	1	2	1	1
21	2	2	1	4	1	1	2	3	3	2	2
23	2	3	1	2	1	1	2	3	1	2	2
62	1	3	2			1	2	1	1	2	2
20	1	3	2			1	2	1	1	2	2
29	1	3	1	1	3	3	2	1	1	2	2
32	2	3	1	1	3	1	2	1	1	2	2
26	1	3	2			2	1	1	1	1	1
45	2	3	1	2	1	1	2	3	3	2	2
24	1	3	2			1	1	1	1	1	2
33	2	3	1	1	1	1	2	3	3	2	2
25	2	3	2			2	2	3	2	2	2
23	1	3	1	3	2	2	1	3	2	2	2
28	2	3	1	1	3	3	1	3	2	2	2
32	2	3	1	1	1	2	1	2	2	1	2
28	2	3	1	1	2	2	1	2	2	1	2
27	1	3	1	1	2	2	2	3	2	2	2
38	2	3	1	1	1	2	1	3	3	1	2
35	2	3	1	1	3	3	1	1	1	1	1
51	2	2	1	1	3	2	2	3	3	1	2
35	2	3	2			2	1	3	2	2	2
23	1	3	1	1	2	2	1	3	2	2	2
30	2	3	1	1	2	3	2	1	1	2	2
34	2	3	2			1	2	1	1	1	2
29	2	3	1	2	2	1	2	3	1	2	2
26	2	3	1	2	2	3	1	1	1	2	1
25	2	3	1	1	2	1	2	3	3	2	2
30	1	3	2			3	2	3	2	2	2
34	2	2	1	2	1	1	2	1	1	2	2
23	2	3	1	2	1	3	2	3	3	2	2
13	2	2	2			1	2	3	1	2	2
27	2	3	2			1	2	3	3	2	2
42	2	3	2			1	2	3	1	2	2
25	2	3	1	1	3	2	1	3	3	2	2
25	2	3	1	1	3	3	2	3	1	1	2
24	2	3	1	1	1	2	2	3	1	1	2
24	2	3	1	2	1	2	1	1	1	1	1
22	2	3	1	1	2	2	1	1	1	1	1
33	2	3	1	4		3	2	2	1	2	2
27	2	1	1	1	3	1	1	3	2	2	2
23	2	3	1			1	2	3	3	2	2
32	1	2	2			1	1	3	2	2	2
50	1	1	2			3	2	2	2	2	2
23	2	2	1	1	3	1	1	3	2	2	2
64	2	1	1	1	3	3	1	1	1	1	2
31	2	3	2			3	1	2	3	2	2
53	1	2	2			1	2	3	3	2	2
30	2	3	2			3	1	2	2	2	2
45	2	2	2			3	1	3	2	2	2
30	2	3	1	1	3	2	1	3	1	1	2
31	2	1	2			1	1	3	2	2	2
42	1	3	1	4	2	1	2	3	2	2	2
41	1	2	1	1	3	3	2	3	3	2	2
38	2	1	2			1	1	1	1	2	2
43	2	2	1	4	3	0	2	3	3	2	2
48	2	2	2			1	1	1	1	2	2
42	2	1	2			3	1	3	1	2	2
43	1	1	1	3	2	1	2	3	1	2	2
53	2	1	1	1	3	1	1	3	2	2	2
39	2	2	1	1	3	2	1	3	2	2	2
35	2	1	1	1	3	1	1	3	1	2	2
56	2	1	2			3	1	1	1	2	2
26	2	1	2			1	2	3	2	2	2
23	2	3	1	4		1	2	3	1	2	2
23	2	3	1	2	1	2	2	1	1	2	2
20	2	3	1	1	3	1	2	1	1	1	2
38	2	2	1	1	3	1	2	3	3	2	2
58	1	3	2			1	2	3	3	2	2
40	1	1	1			3	1	2	1	2	2
30	2	1	1			1	2	3	2	2	2
50	1	2	1	3	2	1	2	3	1	2	2
47	1	3	2			1	2	3	1	2	2
34	2	1	1	3	1	1	2	3	1	2	2
41	2	1	2			1	2	3	1	2	2
53	1	1	1	3	2	3	2	3	1	2	2
43	2	1	1	2	1	1	2	3	1	2	2
25	2	3	1	2	1	1	2	2	2	2	2
36	1	1	1	3	2	1	1	3	2	2	2
26	2	1	2			1	1	3	2	2	2
37	1	2	2			1	1	1	1	1	2
35	2	1	2			1	2	3	2	2	2
29	2	1	2			1	2	3	2	2	2
39	2	1	1			1	2	3	2	1	2
40	2	1	2			1	1	3	1	2	2
25	2	3	1	2	1	1	1	1	1	1	1
24	2	3	1	1	3	1	1	3	1	2	2
38	2	3	1	1	3	1	2	3	3	2	2
22	2	3	1	1	3	1	2	3	1	2	2
23	2	3	1	2	1	1	2	3	1	2	2
25	2	2	1	3	1	2	2	3	3	2	2
34	1	3	1	1	2	2	1	2	2	2	2
25	2	3	2			1	1	1	1	2	2
24	1	3	1			1	1	1	1	2	2
36	1	3	1	1	2	1	2	3	1	2	2
24	2	3	2			1	2	3	2	2	2
29	2	2	1	1	3	1	2	3	1	2	2
19	1	2	1	1	3	1	2	3	2	2	2
50	2	3	1	2	1	1	1	3	1	2	2
25	1	3	1	2	2	1	1	1	1	2	2
38	2	2	2			2	1	3	3	2	2
42	2	3	2			3	2	3	2	2	2
37	2	2	1	1	1	1	1	1	1	2	2
22	2	3	1	1	3	2	2	3	1	1	2
21	2	3	1	1	3	1	2	1	1	2	2
18	2	3	1	1	3	2	1	1	1	2	2
17	2	3	1	4	1	1	2	3	3	2	2
33	1	3	1	1	1	2	2	3	3	2	2
40	2	3	1	3	2	3	2	3	3	2	2
41	2	3	1	1	3	2	2	3	1	2	2
25	2	3	1	1	2	1	2	3	1	2	2
45	2	3	1	1	1	1	2	3	3	2	2
59	2	2	1	1	3	1	2	1	1	2	2
27	2	3	1	2	2	1	2	2	3	1	2
27	1	3	1	4	2	1	2	3	2	2	2
26	2	3	1	2	2	1	2	3	3	1	2
36	2	1	1			1	2	2	2	2	2
37	1	2	1	1	3	1	2	2	2	2	2
33	2	2	1	2	1	1	2	2	2	2	2
67	2	1	2			1	2	3	2	2	2
51	1	2	2			1	2	3	1	2	2
45	1	1	2			1	2	3	2	2	2
40	2	2	1	4	3	1	2	2	3	2	2
43	2	1	2			1	2	2	1	2	2
40	2	3	1	4	1	2	1	1	1	1	2
36	2	1	2			1	2	3	1	2	2
47	2	2	1	3	2	1	2	2	2	2	2
67	1	1	1	3	2	1	2	3	2	2	2
55	2	2	1	3	2	1	1	1	1	1	2
40	2	2	1	3	1	1	2	3	2	2	2
37	2	2	1	1	2	1	1	1	1	2	2
40	1	1	2			1	2	3	2	2	2
43	2	2	1	1	1	1	2	3	2	2	2
36	1	1	2			1	2	3	2	2	2
45	2	1	1			1	2	1	1	1	2
38	1	1	1	2	2	1	2	3	2	2	2
37	2	1	1	2	2	1	2	1	1	1	2
53	1	3	1	1	3	1	1	1	1	1	2
33	1	1	2			1	1	1	1	2	2
53	2	1	2			1	2	2	1	2	2
41	2	2	2			1	1	1	1	1	2
36	2	2	1	4	1	1	2	3	2	2	2
49	2	2	2			1	1	3	2	2	2
33	1	2	2			1	1	3	2	2	2
31	2	2	2			1	2	3	3	2	2
51	2	1	1	4	2	1	2	3	3	2	2
44	2	1	2			1	2	3	2	2	2
32	2	3	2			1	2	3	3	2	2
33	2	1	2			1	2	3	3	2	2
33	1	1	2			1	2	3	2	2	2
28	2	3	1	1	3	2	1	1	1	1	2
23	1	3	1	2	2	1	2	3	2	2	2
24	2	3	1	1	3	3	2	3	2	2	2
34	2	2	1	2	1	2	1	1	1	2	2
44	1	3	1	1	3	1	2	3	2	2	2
21	2	3	2			1	2	3	3	2	2
66	2	1	1	1	3	1	2	3	3	2	2
52	1	3	2			1	2	3	3	1	2
22	1	2	1	4		1	2	3	3	2	2
25	1	3	2			1	2	3	3	2	2
18	1	3	2			1	2	3	1	2	2
36	2	2	1	1	3	1	2	3	3	2	2
64	2	2	2			1	2	3	3	2	2
29	2	2	1	1	3	1	2	3	3	1	2
34	1	1	1	1	3	1	2	3	1	2	2
27	1	2	1	1	2	1	2	3	2	2	2
30	1	3	1			1	2	3	3	2	2
30	1	2	1	3	2	1	2	2	2	2	2
20	1	3	1	4		1	2	2	2	2	2
34	2	1	2			1	2	3	3	2	2
38	2	2	2			1	2	2	3	2	2
32	2	1	2			1	2	3	3	2	2
37	2	2	2			1	2	3	3	2	2
32	2	3	1			1	2	3	3	2	2
54	1	2	1	3	2	1	2	3	3	2	2
32	2	2	1	3	2	1	2	3	3	2	2
38	2	2	1	3	2	2	1	1	3	2	2
37	2	2	1	2	2	1	2	3	3	2	2
39	2	2	2			1	2	2	3	2	2
33	1	2	1	1	3	1	2	3	3	2	2
32	1	3	1	1	2	1	2	3	3	2	2
49	1	2	1	4		1	1	2	2	2	2
37	2	2	1	1	3	1	2	3	3	2	2
28	2	1	1	3	2	1	2	2	3	2	2
49	2	2	2			1	2	3	3	2	2
36	1	1	2			1	2	3	3	2	2
37	2	1	1	1	3	1	2	3	3	2	2
51	1	1	2			1	2	3	3	2	2
64	1	1	2			1	2	3	3	2	2
38	2	1	2			1	2	3	3	2	2
22	1	2	1	2	2	1	2	2	2	2	2
19	1	2	1	3	2	1	2	3	2	2	2
26	2	3	1	2	1	1	2	3	2	2	2
24	2	3	1	2	1	1	2	3	1	2	2
25	2	3	1	2	2	1	2	3	3	2	2
32	2	3	1	3	2	2	2	3	3	2	2
26	2	3	1	2	1	1	2	3	3	2	2
24	2	3	1	4	1	1	2	3	1	2	2
28	2	2	1	1	3	1	2	3	1	2	2
20	2	3	1	4	3	1	2	3	2	2	2
22	2	3	1	1	3	2	1	3	1	2	2
25	2	3	1	2	2	2	2	3	3	2	2
57	1	3	1	3	2	1	1	3	1	2	2
56	1	2	1	1	3	1	1	3	2	2	2
49	2	1	1	2	2	1	2	3	2	2	2
65	2	1	2			1	2	3	2	2	2
47	2	1	1	3	2	1	2	1	1	2	2
54	2	1	1	3	2	1	1	3	2	2	2
57	2	1	1	1	3	1	2	3	2	2	2
66	2	2	1	1	3	1	2	3	2	2	2
56	2	1	2			1	2	2	2	2	2
